# Supplementary material for: Alcohol intoxication, but not hangover, differentially impairs learning and automatization of complex motor response sequences
Source: Sci Rep. 2021 Jun 15;11:12539. doi: 10.1038/s41598-021-90803-5 (PMC8206163; doi:10.1038/s41598-021-90803-5)
Supplement: Supplementary file 1 — ﻿Supplementary Information 1. [file 41598_2021_90803_MOESM1_ESM.xlsx]

## Sheet: title_page
Supplementary Information
Article title:	Alcohol intoxication, but not hangover, differentially impairs learning and automatization of complex motor response sequences
Authors:	Antje Opitz1*, Filippo Ghin1, Jan Hubert1, Joris C. Verster2,3, Christian Beste1, Ann-Kathrin Stock1,4
Affilations:	1 Cognitive Neurophysiology, Department of Child and Adolescent Psychiatry, Faculty of Medicine, TU Dresden, Germany
	2 Division of Pharmacology, Utrecht Institute for Pharmaceutical Sciences (UIPS), Utrecht University, The Netherlands
	3 Centre for Human Psychopharmacology, Swinburne University, Melbourne, VIC 3122, Australia.
	4 Biopsychology, Department of Psychology, School of Science, TU Dresden, Germany
* Address for correspondence:	Antje Opitz
	Cognitive Neurophysiology, Department of Child and Adolescent Psychiatry, Faculty of Medicine of the TU Dresden, Germany
	Schubertstrasse 42, D-01309 Dresden, Germany
	Phone: +49-351-458-2303
	E-mail: Antje.Opitz@ukdd.de

## Sheet: intoxication_group
Please enter values
Sex (f/m)	m
height in cm	175
weight in kg	70
age in years	23
Vol % of alcoholic beverage	40
only change max. BAC (not realistic BAC!)
max. BAC	1.6
realistic BAC on an empty stomach (assumed resorption deficit of 20%) maximum will be reached about 60 min. after and of consumption (if consumed within 30 min, or less)	1.28
Your results (please don't manipulate)
estimated total body water in l	42.5873
required alcohol in gr	89.8592
ml of alcoholic beverage needed (consumption within 30 minutes)	280.81

## Sheet: hangover_group
DRINKS			consumption table (for documentation & keeping track)
Please enter values			time	what	amount / ml	brandy reduction	wine reduction	Alcohol left	in brandy left	in red wine left
Sex (f/m)	m			brandy		0	0	112.324	390.014	1477.95
height in cm	175			PLEASE CHOOSE		0	0	112.324	390.014	1477.95
weight in kg	70			PLEASE CHOOSE		0	0	112.324	390.014	1477.95
age in years	23			PLEASE CHOOSE		0	0	112.324	390.014	1477.95
				PLEASE CHOOSE		0	0	112.324	390.014	1477.95
estimated BAC				PLEASE CHOOSE		0	0	112.324	390.014	1477.95
max. BAC	2			PLEASE CHOOSE		0	0	112.324	390.014	1477.95
realistic BAC on an empty stomach (assumed resorption deficit of 20%, even though 40-60 % would be more likely on a full stomach) maximum will be reached about 60 min. after end of consumption (if consumed within 30 min, or less)	1.6			PLEASE CHOOSE		0	0	112.324	390.014	1477.95
				PLEASE CHOOSE		0	0	112.324	390.014	1477.95
Your results (please don't manipulate)				PLEASE CHOOSE		0	0	112.324	390.014	1477.95
estimated total body water in l	42.5873			PLEASE CHOOSE		0	0	112.324	390.014	1477.95
required alcohol in gr	112.324			PLEASE CHOOSE		0	0	112.324	390.014	1477.95
ml BRANDY (36 Vol %) needed OR	390.014	stretch the amount over at least 2 h for safety!		PLEASE CHOOSE		0	0	112.324	390.014	1477.95
ml red wine (9,5 Vol %) needed	1477.95			PLEASE CHOOSE		0	0	112.324	390.014	1477.95
				PLEASE CHOOSE		0	0	112.324	390.014	1477.95
				PLEASE CHOOSE		0	0	112.324	390.014	1477.95
				PLEASE CHOOSE		0	0	112.324	390.014	1477.95
				PLEASE CHOOSE		0	0	112.324	390.014	1477.95
